# Supplementary material for: Neurophysiological and Functional Assessment in Chronic Inflammatory Demyelinating Polyradiculoneuropathy (CIDP): The Correlation Between Visual Evoked Potentials and Grip Strength
Source: Reports (MDPI). 2026 Mar 25;9(2):96. doi: 10.3390/reports9020096 (PMC13108045; doi:10.3390/reports9020096)
Supplement: Supplementary file 1 [file reports-09-00096-s001.zip]

Archive with 1 entries (1 files):
- reports-4173685-supplementary.pdf
